# Supplementary material for: The First Complete Mitochondrial Genome of Corydalis impatiens (Papaveraceae) and Its Phylogenetic Implications
Source: Curr Issues Mol Biol. 2026 Mar 9;48(3):291. doi: 10.3390/cimb48030291 (PMC13025697; doi:10.3390/cimb48030291)
Supplement: Supplementary file 1 [file cimb-48-00291-s001.zip]

Archive with 4 entries (4 files):
- Table 1S Genetic information of the mitochondrial genome.xls
- Table 2S Mitochondrial genome RNA editing site information.xls
- Table 3S Dispersed Repeat Sequences Information.xlsx
- table 4S Detailed information on homologous sequences between the mt genome and cp genome..xls
