# Supplementary material for: The First Complete Mitochondrial Genome of Corydalis impatiens (Papaveraceae) and Its Phylogenetic Implications
Source: Curr Issues Mol Biol. 2026 Mar 9;48(3):291. doi: 10.3390/cimb48030291 (PMC13025697; doi:10.3390/cimb48030291)
Supplement: Supplementary file 1 [file cimb-48-00291-s001.zip › Table 1S Genetic information of the mitochondrial genome.xls]

Group of genes	Gene name	Length	Start codon	Stop codon	Amino acid
ATP synthase	atp1	1530	ATG	TGA	510
	atp4	597	ATG	TAG	199
	atp6	798	ATG	TGA	266
	atp8	480	ATG	TAA	160
	atp9	315	ATG	TAA	105
	atp9	282	ATG	TAA	94
Cytohrome c biogenesis	ccmB	621	ATG	TGA	207
	ccmC	789	ATG	TAG	263
	ccmFC	1356	ATG	TAA	452
	ccmFN	1734	ATG	TGA	578
Ubichinol cytochrome c reductase	cob	1212	ATG	TGA	404
Cytochrome c oxidase	cox1	1497	ATG	TAA	499
	cox2	789	ATG	TAA	263
	cox3	798	ATG	TGA	266
Maturases	matR	1968	ATG	TAG	656
Transport membrance protein	mttB	348	ATG	TAG	116
NADH dehydrogenase	nad1	978	ACG(ATG)	TAA	326
	nad2	1467	ATG	TAA	489
	nad3	357	ATG	TAA	119
	nad4	1488	ATG	TGA	496
	nad4L	303	ACG(ATG)	TAA	101
	nad5	2001	ATG	TAA	667
	nad6	738	ATG	TAA	246
	nad7	1185	ATG	TAG	395
	nad9	573	ATG	TAA	191
	nad9	573	ATG	TAA	191
Ribosomal proteins (LSU)	rpl10	489	ATG	TAA	163
	rpl16	249	ATG	TAA	83
	rpl2	1560	ATG	TAG	520
	rpl5	567	ATG	TAA	189
Ribosomal proteins (SSU)	rps1	606	ATG	TAA	202
	rps10	330	ATG	TAA	110
	rps11	510	ATG	TAA	170
	rps12	378	ATG	TGA	126
	rps13	351	ATG	TGA	117
	rps14	303	ATG	TAG	101
	rps19	285	ATG	TAA	95
	rps2	690	ATG	TGA	230
	rps3	1686	ATG	TAA	562
	rps4	831	ATG	TAA	277
	rps7	447	ATG	TAA	149
	rps7	447	ATG	TAA	149
Succinate dehydrogenase	sdh3	336	ATG	TGA	112
	sdh4	687	ATG	TAA	229
Ribosomal RNAs	rrn18	1830
	rrn26	3018
	rrn5	121
Transfer RNAs	trnA-TGC	67
	trnC-GCA	71
	trnD-GTC	74
	trnE-TTC	72
	trnF-GAA	74
	trnG-GCC	72
	trnH-GTG	74
	trnH-GTG	74
	trnK-TTT	73
	trnL-TAA	74
	trnM-CAT	74
	trnM-CAT	74
	trnM-CAT	73
	trnM-CAT	74
	trnN-GTT	72
	trnP-TGG	75
	trnP-TGG	76
	trnQ-TTG	72
	trnQ-TTG	68
	trnR-ACG	74
	trnS-CGA	58
	trnS-GCT	88
	trnS-TGA	93
	trnS-TGA	87
	trnV-GAC	72
	trnW-CCA	74
	trnY-GTA	83
other
