# Supplementary material for: The First Complete Mitochondrial Genome of Corydalis impatiens (Papaveraceae) and Its Phylogenetic Implications
Source: Curr Issues Mol Biol. 2026 Mar 9;48(3):291. doi: 10.3390/cimb48030291 (PMC13025697; doi:10.3390/cimb48030291)
Supplement: Supplementary file 1 [file cimb-48-00291-s001.zip › Table 2S Mitochondrial genome RNA editing site information.xls]

ID	Gene	Nt Pos	AA Pos	Align Col	Effect	Score
Corydalis_impatiens_pall_Fisch	atp1	971	324	326	TCG (S) => TTG (L)	0.80
Corydalis_impatiens_pall_Fisch	atp1	1039	347	349	CCC (P) => TCC (S)	1.00
Corydalis_impatiens_pall_Fisch	atp1	1064	355	357	TCG (S) => TTG (L)	1.00
Corydalis_impatiens_pall_Fisch	atp1	1115	372	374	TCA (S) => TTA (L)	1.00
Corydalis_impatiens_pall_Fisch	atp1	1168	390	392	CGC (R) => TGC (C)	1.00
Corydalis_impatiens_pall_Fisch	atp1	1178	393	395	TCA (S) => TTA (L)	0.90
Corydalis_impatiens_pall_Fisch	atp1	1216	406	408	CTT (L) => TTT (F)	1.00
Corydalis_impatiens_pall_Fisch	atp1	1262	421	423	CCC (P) => CTC (L)	1.00
Corydalis_impatiens_pall_Fisch	atp1	1292	431	433	CCG (P) => CTG (L)	0.80
Corydalis_impatiens_pall_Fisch	atp1	1415	472	474	CCA (P) => CTA (L)	1.00
Corydalis_impatiens_pall_Fisch	atp1	1490	497	499	CCA (P) => CTA (L)	0.90
Corydalis_impatiens_pall_Fisch	atp1	1499	500	502	TCC (S) => TTC (F)	0.90
Corydalis_impatiens_pall_Fisch	atp4	56	19	23	CCA (P) => CTA (L)	0.86
Corydalis_impatiens_pall_Fisch	atp4	59	20	24	TCT (S) => TTT (F)	0.57
Corydalis_impatiens_pall_Fisch	atp4	71	24	28	TCA (S) => TTA (L)	1.00
Corydalis_impatiens_pall_Fisch	atp4	89	30	34	TCA (S) => TTA (L)	1.00
Corydalis_impatiens_pall_Fisch	atp4	118	40	44	CGT (R) => TGT (C)	0.71
Corydalis_impatiens_pall_Fisch	atp4	121	41	45	CGT (R) => TGT (C)	1.00
Corydalis_impatiens_pall_Fisch	atp4	215	72	76	TCG (S) => TTG (L)	1.00
Corydalis_impatiens_pall_Fisch	atp4	226	76	80	CCC (P) => TTC (F)	0.57
Corydalis_impatiens_pall_Fisch	atp4	227	76	80	CCC (P) => TTC (F)	0.57
Corydalis_impatiens_pall_Fisch	atp4	248	83	87	CCT (P) => CTT (L)	1.00
Corydalis_impatiens_pall_Fisch	atp4	251	84	88	CCG (P) => CTG (L)	0.43
Corydalis_impatiens_pall_Fisch	atp4	395	132	140	TCA (S) => TTA (L)	1.00
Corydalis_impatiens_pall_Fisch	atp4	407	136	144	CCA (P) => CTA (L)	0.71
Corydalis_impatiens_pall_Fisch	atp4	416	139	147	ACT (T) => ATT (I)	0.86
Corydalis_impatiens_pall_Fisch	atp4	490	164	172	CCC (P) => TCC (S)	0.57
Corydalis_impatiens_pall_Fisch	atp6	37	13	30	CCA (P) => TCA (S)	0.75
Corydalis_impatiens_pall_Fisch	atp6	47	16	33	TCT (S) => TTT (F)	1.00
Corydalis_impatiens_pall_Fisch	atp6	116	39	56	TCA (S) => TTA (L)	1.00
Corydalis_impatiens_pall_Fisch	atp6	167	56	73	CCG (P) => CTG (L)	1.00
Corydalis_impatiens_pall_Fisch	atp6	173	58	75	CCG (P) => CTG (L)	1.00
Corydalis_impatiens_pall_Fisch	atp6	224	75	92	TCC (S) => TTC (F)	1.00
Corydalis_impatiens_pall_Fisch	atp6	229	77	94	CGC (R) => TGC (C)	0.75
Corydalis_impatiens_pall_Fisch	atp6	236	79	96	TCG (S) => TTG (L)	0.67
Corydalis_impatiens_pall_Fisch	atp6	254	85	102	TCG (S) => TTG (L)	1.00
Corydalis_impatiens_pall_Fisch	atp6	262	88	105	CGT (R) => TGT (C)	1.00
Corydalis_impatiens_pall_Fisch	atp6	269	90	107	CCC (P) => CTC (L)	1.00
Corydalis_impatiens_pall_Fisch	atp6	337	113	130	CCG (P) => TCG (S)	1.00
Corydalis_impatiens_pall_Fisch	atp6	401	134	151	TCA (S) => TTA (L)	1.00
Corydalis_impatiens_pall_Fisch	atp6	460	154	171	CCT (P) => TCT (S)	1.00
Corydalis_impatiens_pall_Fisch	atp6	463	155	172	CAT (H) => TAT (Y)	1.00
Corydalis_impatiens_pall_Fisch	atp6	485	162	179	TCA (S) => TTA (L)	1.00
Corydalis_impatiens_pall_Fisch	atp6	527	176	193	TCA (S) => TTA (L)	1.00
Corydalis_impatiens_pall_Fisch	atp6	548	183	200	TCC (S) => TTC (F)	1.00
Corydalis_impatiens_pall_Fisch	atp6	599	200	217	CCT (P) => CTT (L)	0.92
Corydalis_impatiens_pall_Fisch	atp6	635	212	229	CCG (P) => CTG (L)	1.00
Corydalis_impatiens_pall_Fisch	atp6	656	219	236	TCA (S) => TTA (L)	1.00
Corydalis_impatiens_pall_Fisch	atp6	664	222	239	CAT (H) => TAT (Y)	1.00
Corydalis_impatiens_pall_Fisch	atp6	671	224	241	TCT (S) => TTT (F)	1.00
Corydalis_impatiens_pall_Fisch	atp6	680	227	244	TCA (S) => TTA (L)	1.00
Corydalis_impatiens_pall_Fisch	atp6	707	236	253	ACA (T) => ATA (I)	0.92
Corydalis_impatiens_pall_Fisch	atp6	718	240	257	CAA (Q) => TAA (X)	1.00
Corydalis_impatiens_pall_Fisch	atp8	47	16	16	TCA (S) => TTA (L)	1.00
Corydalis_impatiens_pall_Fisch	atp8	55	19	19	CTC (L) => TTC (F)	0.75
Corydalis_impatiens_pall_Fisch	atp8	58	20	20	CTC (L) => TTC (F)	1.00
Corydalis_impatiens_pall_Fisch	atp8	77	26	26	CCC (P) => CTC (L)	0.38
Corydalis_impatiens_pall_Fisch	atp8	200	67	67	TCG (S) => TTG (L)	1.00
Corydalis_impatiens_pall_Fisch	atp8	452	151	155	CCA (P) => CTA (L)	0.75
Corydalis_impatiens_pall_Fisch	atp9	20	7	7	TCA (S) => TTA (L)	1.00
Corydalis_impatiens_pall_Fisch	atp9	50	17	17	TCA (S) => TTA (L)	1.00
Corydalis_impatiens_pall_Fisch	atp9	82	28	28	CTT (L) => TTT (F)	1.00
Corydalis_impatiens_pall_Fisch	atp9	92	31	31	TCG (S) => TTG (L)	1.00
Corydalis_impatiens_pall_Fisch	atp9	134	45	45	TCA (S) => TTA (L)	1.00
Corydalis_impatiens_pall_Fisch	atp9	182	61	61	TCG (S) => TTG (L)	1.00
Corydalis_impatiens_pall_Fisch	atp9	191	64	64	CCA (P) => CTA (L)	1.00
Corydalis_impatiens_pall_Fisch	atp9	212	71	71	CCA (P) => CTA (L)	1.00
Corydalis_impatiens_pall_Fisch	atp9	223	75	75	CGA (R) => TGA (X)	1.00
Corydalis_impatiens_pall_Fisch	ccmB	28	10	10	CAT (H) => TAT (Y)	0.89
Corydalis_impatiens_pall_Fisch	ccmB	43	15	15	CCC (P) => TCC (S)	0.67
Corydalis_impatiens_pall_Fisch	ccmB	71	24	26	CCA (P) => CTA (L)	1.00
Corydalis_impatiens_pall_Fisch	ccmB	80	27	29	TCG (S) => TTG (L)	1.00
Corydalis_impatiens_pall_Fisch	ccmB	128	43	45	TCA (S) => TTA (L)	1.00
Corydalis_impatiens_pall_Fisch	ccmB	137	46	48	TCC (S) => TTC (F)	1.00
Corydalis_impatiens_pall_Fisch	ccmB	149	50	52	CCG (P) => CTG (L)	1.00
Corydalis_impatiens_pall_Fisch	ccmB	154	52	54	CGG (R) => TGG (W)	1.00
Corydalis_impatiens_pall_Fisch	ccmB	160	54	56	CCT (P) => TCT (S)	0.67
Corydalis_impatiens_pall_Fisch	ccmB	164	55	57	CCG (P) => CTG (L)	0.89
Corydalis_impatiens_pall_Fisch	ccmB	172	58	60	CCT (P) => TCT (S)	0.89
Corydalis_impatiens_pall_Fisch	ccmB	179	60	62	CCT (P) => CTT (L)	1.00
Corydalis_impatiens_pall_Fisch	ccmB	181	61	63	CCC (P) => TCC (S)	0.78
Corydalis_impatiens_pall_Fisch	ccmB	193	65	69	CCT (P) => TTT (F)	0.89
Corydalis_impatiens_pall_Fisch	ccmB	194	65	69	CCT (P) => TTT (F)	0.89
Corydalis_impatiens_pall_Fisch	ccmB	286	96	102	CGG (R) => TGG (W)	1.00
Corydalis_impatiens_pall_Fisch	ccmB	304	102	108	CGT (R) => TGT (C)	0.78
Corydalis_impatiens_pall_Fisch	ccmB	313	105	111	CGT (R) => TGT (C)	0.89
Corydalis_impatiens_pall_Fisch	ccmB	338	113	119	CCG (P) => CTG (L)	1.00
Corydalis_impatiens_pall_Fisch	ccmB	367	123	129	CGG (R) => TGG (W)	0.78
Corydalis_impatiens_pall_Fisch	ccmB	380	127	133	CCA (P) => CTA (L)	0.78
Corydalis_impatiens_pall_Fisch	ccmB	392	131	137	CCG (P) => CTG (L)	0.89
Corydalis_impatiens_pall_Fisch	ccmB	424	142	148	CGT (R) => TGT (C)	0.89
Corydalis_impatiens_pall_Fisch	ccmB	428	143	149	TCG (S) => TTG (L)	1.00
Corydalis_impatiens_pall_Fisch	ccmB	467	156	164	TCG (S) => TTG (L)	0.89
Corydalis_impatiens_pall_Fisch	ccmB	476	159	167	CCA (P) => CTA (L)	0.89
Corydalis_impatiens_pall_Fisch	ccmB	485	162	170	TCA (S) => TTA (L)	1.00
Corydalis_impatiens_pall_Fisch	ccmB	494	165	173	TCA (S) => TTA (L)	1.00
Corydalis_impatiens_pall_Fisch	ccmB	512	171	179	TCC (S) => TTC (F)	1.00
Corydalis_impatiens_pall_Fisch	ccmB	514	172	180	CGT (R) => TGT (C)	1.00
Corydalis_impatiens_pall_Fisch	ccmB	548	183	191	CCT (P) => CTT (L)	0.78
Corydalis_impatiens_pall_Fisch	ccmB	551	184	192	TCA (S) => TTA (L)	1.00
Corydalis_impatiens_pall_Fisch	ccmB	554	185	193	TCG (S) => TTG (L)	0.89
Corydalis_impatiens_pall_Fisch	ccmB	566	189	197	TCC (S) => TTC (F)	0.78
Corydalis_impatiens_pall_Fisch	ccmB	569	190	198	TCT (S) => TTT (F)	0.78
Corydalis_impatiens_pall_Fisch	ccmB	572	191	199	CCG (P) => CTG (L)	1.00
Corydalis_impatiens_pall_Fisch	ccmB	584	195	203	CCT (P) => CTT (L)	0.78
Corydalis_impatiens_pall_Fisch	ccmB	587	196	204	TCT (S) => TTT (F)	0.56
Corydalis_impatiens_pall_Fisch	ccmB	596	199	207	TCG (S) => TTG (L)	0.89
Corydalis_impatiens_pall_Fisch	ccmB	611	204	212	TCA (S) => TTA (L)	0.89
Corydalis_impatiens_pall_Fisch	ccmC	103	35	41	CAT (H) => TAT (Y)	1.00
Corydalis_impatiens_pall_Fisch	ccmC	115	39	45	CGG (R) => TGG (W)	0.78
Corydalis_impatiens_pall_Fisch	ccmC	128	43	49	CCA (P) => CTA (L)	0.56
Corydalis_impatiens_pall_Fisch	ccmC	133	45	51	CTT (L) => TTT (F)	0.67
Corydalis_impatiens_pall_Fisch	ccmC	179	60	66	GCG (A) => GTG (V)	0.78
Corydalis_impatiens_pall_Fisch	ccmC	184	62	68	CGG (R) => TGG (W)	1.00
Corydalis_impatiens_pall_Fisch	ccmC	227	76	82	TCC (S) => TTC (F)	0.78
Corydalis_impatiens_pall_Fisch	ccmC	281	94	100	ACA (T) => ATA (I)	0.56
Corydalis_impatiens_pall_Fisch	ccmC	299	100	106	TCT (S) => TTT (F)	1.00
Corydalis_impatiens_pall_Fisch	ccmC	331	111	117	CGG (R) => TGG (W)	1.00
Corydalis_impatiens_pall_Fisch	ccmC	358	120	126	CGG (R) => TGG (W)	1.00
Corydalis_impatiens_pall_Fisch	ccmC	395	132	138	TCG (S) => TTG (L)	1.00
Corydalis_impatiens_pall_Fisch	ccmC	400	134	140	CTT (L) => TTT (F)	0.89
Corydalis_impatiens_pall_Fisch	ccmC	421	141	147	CGT (R) => TGT (C)	0.78
Corydalis_impatiens_pall_Fisch	ccmC	436	146	152	CCT (P) => TCT (S)	0.89
Corydalis_impatiens_pall_Fisch	ccmC	446	149	155	CCG (P) => CTG (L)	0.78
Corydalis_impatiens_pall_Fisch	ccmC	451	151	157	CCT (P) => TCT (S)	1.00
Corydalis_impatiens_pall_Fisch	ccmC	458	153	159	TCA (S) => TTA (L)	0.78
Corydalis_impatiens_pall_Fisch	ccmC	463	155	161	CGT (R) => TGT (C)	1.00
Corydalis_impatiens_pall_Fisch	ccmC	467	156	162	GCT (A) => GTT (V)	0.78
Corydalis_impatiens_pall_Fisch	ccmC	473	158	164	CCG (P) => CTG (L)	1.00
Corydalis_impatiens_pall_Fisch	ccmC	497	166	172	TCT (S) => TTT (F)	1.00
Corydalis_impatiens_pall_Fisch	ccmC	499	167	173	CCA (P) => TCA (S)	1.00
Corydalis_impatiens_pall_Fisch	ccmC	521	174	180	TCG (S) => TTG (L)	1.00
Corydalis_impatiens_pall_Fisch	ccmC	548	183	189	TCT (S) => TTT (F)	1.00
Corydalis_impatiens_pall_Fisch	ccmC	568	190	196	CCT (P) => TCT (S)	1.00
Corydalis_impatiens_pall_Fisch	ccmC	575	192	198	CCT (P) => CTT (L)	1.00
Corydalis_impatiens_pall_Fisch	ccmC	605	202	208	TCC (S) => TTC (F)	1.00
Corydalis_impatiens_pall_Fisch	ccmC	608	203	209	CCC (P) => CTC (L)	0.89
Corydalis_impatiens_pall_Fisch	ccmC	614	205	211	TCA (S) => TTA (L)	0.78
Corydalis_impatiens_pall_Fisch	ccmC	619	207	213	CGT (R) => TGT (C)	0.78
Corydalis_impatiens_pall_Fisch	ccmC	650	217	223	CCT (P) => CTT (L)	0.78
Corydalis_impatiens_pall_Fisch	ccmC	656	219	225	CCA (P) => CTA (L)	0.89
Corydalis_impatiens_pall_Fisch	ccmC	665	222	228	CCC (P) => CTC (L)	0.78
Corydalis_impatiens_pall_Fisch	ccmC	673	225	231	CCT (P) => TCT (S)	0.78
Corydalis_impatiens_pall_Fisch	ccmFc	38	13	13	TCC (S) => TTC (F)	0.83
Corydalis_impatiens_pall_Fisch	ccmFc	50	17	17	CCT (P) => CTT (L)	1.00
Corydalis_impatiens_pall_Fisch	ccmFc	52	18	18	CGT (R) => TGT (C)	1.00
Corydalis_impatiens_pall_Fisch	ccmFc	103	35	35	CCC (P) => TCC (S)	1.00
Corydalis_impatiens_pall_Fisch	ccmFc	119	40	40	TCT (S) => TTT (F)	1.00
Corydalis_impatiens_pall_Fisch	ccmFc	122	41	41	TCC (S) => TTC (F)	1.00
Corydalis_impatiens_pall_Fisch	ccmFc	146	49	49	CCT (P) => CTT (L)	1.00
Corydalis_impatiens_pall_Fisch	ccmFc	151	51	51	CCT (P) => TCT (S)	0.83
Corydalis_impatiens_pall_Fisch	ccmFc	160	54	54	CCT (P) => TCT (S)	0.67
Corydalis_impatiens_pall_Fisch	ccmFc	305	102	102	TCA (S) => TTA (L)	0.83
Corydalis_impatiens_pall_Fisch	ccmFc	310	104	104	CGT (R) => TGT (C)	0.50
Corydalis_impatiens_pall_Fisch	ccmFc	391	131	131	CGT (R) => TGT (C)	1.00
Corydalis_impatiens_pall_Fisch	ccmFc	406	136	136	CGT (R) => TGT (C)	0.83
Corydalis_impatiens_pall_Fisch	ccmFc	412	138	138	CTC (L) => TTC (F)	0.67
Corydalis_impatiens_pall_Fisch	ccmFc	704	235	239	GCT (A) => GTT (V)	0.83
Corydalis_impatiens_pall_Fisch	ccmFc	878	293	297	TCT (S) => TTT (F)	0.83
Corydalis_impatiens_pall_Fisch	ccmFc	1148	383	387	CCA (P) => CTA (L)	1.00
Corydalis_impatiens_pall_Fisch	ccmFc	1169	390	394	CCG (P) => CTG (L)	1.00
Corydalis_impatiens_pall_Fisch	ccmFc	1243	415	419	CGG (R) => TGG (W)	1.00
Corydalis_impatiens_pall_Fisch	ccmFc	1268	423	427	TCG (S) => TTG (L)	1.00
Corydalis_impatiens_pall_Fisch	ccmFc	1324	442	446	CGA (R) => TGA (X)	1.00
Corydalis_impatiens_pall_Fisch	ccmFn	20	7	9	TCT (S) => TTT (F)	0.67
Corydalis_impatiens_pall_Fisch	ccmFn	38	13	15	CCG (P) => CTG (L)	1.00
Corydalis_impatiens_pall_Fisch	ccmFn	98	33	35	CCT (P) => CTT (L)	1.00
Corydalis_impatiens_pall_Fisch	ccmFn	121	41	43	CCT (P) => TCT (S)	1.00
Corydalis_impatiens_pall_Fisch	ccmFn	137	46	48	TCG (S) => TTG (L)	1.00
Corydalis_impatiens_pall_Fisch	ccmFn	142	48	50	CGT (R) => TGT (C)	1.00
Corydalis_impatiens_pall_Fisch	ccmFn	151	51	53	CCT (P) => TCT (S)	0.83
Corydalis_impatiens_pall_Fisch	ccmFn	248	83	85	TCA (S) => TTA (L)	1.00
Corydalis_impatiens_pall_Fisch	ccmFn	256	86	88	CGG (R) => TGG (W)	1.00
Corydalis_impatiens_pall_Fisch	ccmFn	263	88	90	CCA (P) => CTA (L)	0.83
Corydalis_impatiens_pall_Fisch	ccmFn	283	95	97	CTT (L) => TTT (F)	0.83
Corydalis_impatiens_pall_Fisch	ccmFn	334	112	114	CAT (H) => TAT (Y)	0.67
Corydalis_impatiens_pall_Fisch	ccmFn	356	119	121	TCC (S) => TTC (F)	0.67
Corydalis_impatiens_pall_Fisch	ccmFn	478	160	164	CGT (R) => TGT (C)	0.83
Corydalis_impatiens_pall_Fisch	ccmFn	559	187	191	CCT (P) => TTT (F)	0.50
Corydalis_impatiens_pall_Fisch	ccmFn	560	187	191	CCT (P) => TTT (F)	0.50
Corydalis_impatiens_pall_Fisch	ccmFn	706	236	240	CCT (P) => TTT (F)	0.67
Corydalis_impatiens_pall_Fisch	ccmFn	707	236	240	CCT (P) => TTT (F)	0.67
Corydalis_impatiens_pall_Fisch	ccmFn	716	239	243	TCA (S) => TTA (L)	0.83
Corydalis_impatiens_pall_Fisch	ccmFn	754	252	256	CGT (R) => TGT (C)	1.00
Corydalis_impatiens_pall_Fisch	ccmFn	776	259	263	TCA (S) => TTA (L)	1.00
Corydalis_impatiens_pall_Fisch	ccmFn	788	263	267	CCA (P) => CTA (L)	1.00
Corydalis_impatiens_pall_Fisch	ccmFn	803	268	272	TCA (S) => TTA (L)	1.00
Corydalis_impatiens_pall_Fisch	ccmFn	820	274	278	CGC (R) => TGC (C)	1.00
Corydalis_impatiens_pall_Fisch	ccmFn	952	318	322	CGC (R) => TGC (C)	1.00
Corydalis_impatiens_pall_Fisch	ccmFn	1270	424	446	CGG (R) => TGG (W)	1.00
Corydalis_impatiens_pall_Fisch	ccmFn	1298	433	455	CCA (P) => CTA (L)	1.00
Corydalis_impatiens_pall_Fisch	ccmFn	1315	439	461	CAT (H) => TAT (Y)	1.00
Corydalis_impatiens_pall_Fisch	ccmFn	1330	444	466	CGG (R) => TGG (W)	1.00
Corydalis_impatiens_pall_Fisch	ccmFn	1348	450	472	CGG (R) => TGG (W)	1.00
Corydalis_impatiens_pall_Fisch	ccmFn	1381	461	483	CGG (R) => TGG (W)	1.00
Corydalis_impatiens_pall_Fisch	ccmFn	1399	467	489	CGT (R) => TGT (C)	1.00
Corydalis_impatiens_pall_Fisch	ccmFn	1442	481	503	TCG (S) => TTG (L)	1.00
Corydalis_impatiens_pall_Fisch	ccmFn	1462	488	510	CTT (L) => TTT (F)	1.00
Corydalis_impatiens_pall_Fisch	ccmFn	1466	489	511	CCA (P) => CTA (L)	1.00
Corydalis_impatiens_pall_Fisch	ccmFn	1478	493	515	TCA (S) => TTA (L)	1.00
Corydalis_impatiens_pall_Fisch	ccmFn	1487	496	518	TCT (S) => TTT (F)	1.00
Corydalis_impatiens_pall_Fisch	ccmFn	1513	505	527	CCC (P) => TCC (S)	1.00
Corydalis_impatiens_pall_Fisch	ccmFn	1561	521	543	CGG (R) => TGG (W)	0.67
Corydalis_impatiens_pall_Fisch	cob	118	40	41	CCG (P) => TCG (S)	0.92
Corydalis_impatiens_pall_Fisch	cob	178	60	61	CAC (H) => TAC (Y)	1.00
Corydalis_impatiens_pall_Fisch	cob	286	96	97	CTC (L) => TTC (F)	1.00
Corydalis_impatiens_pall_Fisch	cob	298	100	101	CAC (H) => TAC (Y)	1.00
Corydalis_impatiens_pall_Fisch	cob	325	109	110	CAT (H) => TAT (Y)	1.00
Corydalis_impatiens_pall_Fisch	cob	358	120	121	CGG (R) => TGG (W)	1.00
Corydalis_impatiens_pall_Fisch	cob	407	136	137	ACA (T) => ATA (I)	1.00
Corydalis_impatiens_pall_Fisch	cob	419	140	141	CCA (P) => CTA (L)	1.00
Corydalis_impatiens_pall_Fisch	cob	568	190	191	CAT (H) => TAT (Y)	0.92
Corydalis_impatiens_pall_Fisch	cob	580	194	195	CTT (L) => TTT (F)	1.00
Corydalis_impatiens_pall_Fisch	cob	680	227	228	TCT (S) => TTT (F)	1.00
Corydalis_impatiens_pall_Fisch	cob	715	239	240	CGG (R) => TGG (W)	1.00
Corydalis_impatiens_pall_Fisch	cob	725	242	243	TCT (S) => TTT (F)	1.00
Corydalis_impatiens_pall_Fisch	cob	808	270	271	CCC (P) => TCC (S)	1.00
Corydalis_impatiens_pall_Fisch	cob	853	285	286	CAT (H) => TAT (Y)	1.00
Corydalis_impatiens_pall_Fisch	cob	884	295	296	TCG (S) => TTG (L)	0.23
Corydalis_impatiens_pall_Fisch	cob	908	303	304	CCA (P) => CTA (L)	1.00
Corydalis_impatiens_pall_Fisch	cob	914	305	306	TCT (S) => TTT (F)	1.00
Corydalis_impatiens_pall_Fisch	cob	982	328	329	CAC (H) => TAC (Y)	0.85
Corydalis_impatiens_pall_Fisch	cob	1015	339	340	CGC (R) => TGC (C)	1.00
Corydalis_impatiens_pall_Fisch	cob	1081	361	362	CCT (P) => TCT (S)	0.77
Corydalis_impatiens_pall_Fisch	cob	1084	362	363	CCT (P) => TCT (S)	1.00
Corydalis_impatiens_pall_Fisch	cob	1124	375	376	CCG (P) => CTG (L)	1.00
Corydalis_impatiens_pall_Fisch	cox1	109	37	67	CCT (P) => TTT (F)	1.00
Corydalis_impatiens_pall_Fisch	cox1	110	37	67	CCT (P) => TTT (F)	1.00
Corydalis_impatiens_pall_Fisch	cox1	155	52	82	TCT (S) => TTT (F)	1.00
Corydalis_impatiens_pall_Fisch	cox1	167	56	86	TCT (S) => TTT (F)	1.00
Corydalis_impatiens_pall_Fisch	cox1	212	71	101	TCA (S) => TTA (L)	1.00
Corydalis_impatiens_pall_Fisch	cox1	265	89	119	CCA (P) => TCA (S)	1.00
Corydalis_impatiens_pall_Fisch	cox1	356	119	149	TCA (S) => TTA (L)	1.00
Corydalis_impatiens_pall_Fisch	cox1	365	122	152	TCT (S) => TTT (F)	1.00
Corydalis_impatiens_pall_Fisch	cox1	371	124	154	CCT (P) => CTT (L)	1.00
Corydalis_impatiens_pall_Fisch	cox1	428	143	173	TCC (S) => TTC (F)	1.00
Corydalis_impatiens_pall_Fisch	cox1	464	155	185	TCA (S) => TTA (L)	1.00
Corydalis_impatiens_pall_Fisch	cox1	488	163	193	CCA (P) => CTA (L)	1.00
Corydalis_impatiens_pall_Fisch	cox1	503	168	198	CCA (P) => CTA (L)	1.00
Corydalis_impatiens_pall_Fisch	cox1	581	194	224	TCT (S) => TTT (F)	1.00
Corydalis_impatiens_pall_Fisch	cox1	628	210	240	CGG (R) => TGG (W)	1.00
Corydalis_impatiens_pall_Fisch	cox1	659	220	250	CCC (P) => CTC (L)	1.00
Corydalis_impatiens_pall_Fisch	cox1	674	225	255	TCC (S) => TTC (F)	1.00
Corydalis_impatiens_pall_Fisch	cox1	758	253	283	ACA (T) => ATA (I)	1.00
Corydalis_impatiens_pall_Fisch	cox1	773	258	288	TCT (S) => TTT (F)	1.00
Corydalis_impatiens_pall_Fisch	cox1	781	261	291	CGG (R) => TGG (W)	1.00
Corydalis_impatiens_pall_Fisch	cox1	809	270	300	TCA (S) => TTA (L)	1.00
Corydalis_impatiens_pall_Fisch	cox1	950	317	347	TCC (S) => TTC (F)	1.00
Corydalis_impatiens_pall_Fisch	cox1	992	331	361	CCG (P) => CTG (L)	1.00
Corydalis_impatiens_pall_Fisch	cox1	1037	346	376	GCG (A) => GTG (V)	1.00
Corydalis_impatiens_pall_Fisch	cox1	1078	360	390	CTT (L) => TTT (F)	1.00
Corydalis_impatiens_pall_Fisch	cox1	1099	367	397	CAC (H) => TAC (Y)	1.00
Corydalis_impatiens_pall_Fisch	cox1	1172	391	421	TCT (S) => TTT (F)	1.00
Corydalis_impatiens_pall_Fisch	cox1	1187	396	426	CCG (P) => CTG (L)	0.89
Corydalis_impatiens_pall_Fisch	cox1	1192	398	428	CTC (L) => TTC (F)	1.00
Corydalis_impatiens_pall_Fisch	cox1	1286	429	459	TCT (S) => TTT (F)	0.89
Corydalis_impatiens_pall_Fisch	cox1	1315	439	469	CGT (R) => TGT (C)	0.67
Corydalis_impatiens_pall_Fisch	cox1	1318	440	470	CGT (R) => TGT (C)	0.78
Corydalis_impatiens_pall_Fisch	cox1	1346	449	479	TCA (S) => TTA (L)	1.00
Corydalis_impatiens_pall_Fisch	cox1	1402	468	498	CCA (P) => TCA (S)	1.00
Corydalis_impatiens_pall_Fisch	cox2	71	24	26	TCT (S) => TTT (F)	1.00
Corydalis_impatiens_pall_Fisch	cox2	161	54	56	TCA (S) => TTA (L)	0.95
Corydalis_impatiens_pall_Fisch	cox2	253	85	87	CGG (R) => TGG (W)	1.00
Corydalis_impatiens_pall_Fisch	cox2	278	93	95	CCG (P) => CTG (L)	1.00
Corydalis_impatiens_pall_Fisch	cox2	379	127	129	CGG (R) => TGG (W)	1.00
Corydalis_impatiens_pall_Fisch	cox2	443	148	150	ACG (T) => ATG (M)	1.00
Corydalis_impatiens_pall_Fisch	cox2	461	154	156	CCA (P) => CTA (L)	1.00
Corydalis_impatiens_pall_Fisch	cox2	476	159	161	TCA (S) => TTA (L)	1.00
Corydalis_impatiens_pall_Fisch	cox2	544	182	184	CCT (P) => TCT (S)	1.00
Corydalis_impatiens_pall_Fisch	cox2	557	186	188	CCT (P) => CTT (L)	1.00
Corydalis_impatiens_pall_Fisch	cox2	581	194	196	TCA (S) => TTA (L)	1.00
Corydalis_impatiens_pall_Fisch	cox2	614	205	207	TCA (S) => TTA (L)	1.00
Corydalis_impatiens_pall_Fisch	cox2	632	211	213	TCG (S) => TTG (L)	0.84
Corydalis_impatiens_pall_Fisch	cox2	676	226	228	CGT (R) => TGT (C)	1.00
Corydalis_impatiens_pall_Fisch	cox2	695	232	234	TCT (S) => TTT (F)	1.00
Corydalis_impatiens_pall_Fisch	cox2	698	233	235	ACG (T) => ATG (M)	1.00
Corydalis_impatiens_pall_Fisch	cox2	718	240	243	CCT (P) => TCT (S)	0.79
Corydalis_impatiens_pall_Fisch	cox2	739	247	250	CGG (R) => TGG (W)	1.00
Corydalis_impatiens_pall_Fisch	cox2	772	258	261	CAA (Q) => TAA (X)	0.50
Corydalis_impatiens_pall_Fisch	cox3	112	38	39	CCA (P) => TCA (S)	1.00
Corydalis_impatiens_pall_Fisch	cox3	245	82	83	CCT (P) => CTT (L)	0.92
Corydalis_impatiens_pall_Fisch	cox3	257	86	87	TCT (S) => TTT (F)	0.67
Corydalis_impatiens_pall_Fisch	cox3	263	88	89	CCG (P) => CTG (L)	1.00
Corydalis_impatiens_pall_Fisch	cox3	289	97	98	CTT (L) => TTT (F)	0.92
Corydalis_impatiens_pall_Fisch	cox3	298	100	101	CTT (L) => TTT (F)	1.00
Corydalis_impatiens_pall_Fisch	cox3	304	102	103	CGG (R) => TGG (W)	1.00
Corydalis_impatiens_pall_Fisch	cox3	311	104	105	TCT (S) => TTT (F)	0.92
Corydalis_impatiens_pall_Fisch	cox3	314	105	106	TCT (S) => TTT (F)	0.92
Corydalis_impatiens_pall_Fisch	cox3	388	130	131	CGG (R) => TGG (W)	1.00
Corydalis_impatiens_pall_Fisch	cox3	413	138	139	CCT (P) => CTT (L)	0.83
Corydalis_impatiens_pall_Fisch	cox3	419	140	141	CCC (P) => CTC (L)	1.00
Corydalis_impatiens_pall_Fisch	cox3	422	141	142	CCT (P) => CTT (L)	0.92
Corydalis_impatiens_pall_Fisch	cox3	512	171	172	TCA (S) => TTA (L)	0.75
Corydalis_impatiens_pall_Fisch	cox3	527	176	177	TCC (S) => TTC (F)	0.92
Corydalis_impatiens_pall_Fisch	cox3	566	189	190	TCC (S) => TTC (F)	0.92
Corydalis_impatiens_pall_Fisch	cox3	653	218	219	TCG (S) => TTG (L)	1.00
Corydalis_impatiens_pall_Fisch	cox3	754	252	253	CGG (R) => TGG (W)	0.92
Corydalis_impatiens_pall_Fisch	cox3	764	255	256	CCA (P) => CTA (L)	0.92
Corydalis_impatiens_pall_Fisch	matR	26	9	29	CCC (P) => CTC (L)	1.00
Corydalis_impatiens_pall_Fisch	matR	32	11	31	TCC (S) => TTC (F)	0.62
Corydalis_impatiens_pall_Fisch	matR	193	65	85	CCA (P) => TCA (S)	0.75
Corydalis_impatiens_pall_Fisch	matR	235	79	99	CCC (P) => TTC (F)	0.62
Corydalis_impatiens_pall_Fisch	matR	236	79	99	CCC (P) => TTC (F)	0.62
Corydalis_impatiens_pall_Fisch	matR	239	80	100	ACT (T) => ATT (I)	0.75
Corydalis_impatiens_pall_Fisch	matR	326	109	129	CCA (P) => CTA (L)	1.00
Corydalis_impatiens_pall_Fisch	matR	382	128	148	CAC (H) => TAC (Y)	0.75
Corydalis_impatiens_pall_Fisch	matR	923	308	333	TCA (S) => TTA (L)	1.00
Corydalis_impatiens_pall_Fisch	matR	1009	337	362	CGG (R) => TGG (W)	0.88
Corydalis_impatiens_pall_Fisch	matR	1064	355	380	CCC (P) => CTC (L)	1.00
Corydalis_impatiens_pall_Fisch	matR	1675	559	585	CGG (R) => TGG (W)	1.00
Corydalis_impatiens_pall_Fisch	matR	1679	560	586	TCC (S) => TTC (F)	1.00
Corydalis_impatiens_pall_Fisch	matR	1700	567	593	CCT (P) => CTT (L)	1.00
Corydalis_impatiens_pall_Fisch	matR	1720	574	600	CGC (R) => TGC (C)	1.00
Corydalis_impatiens_pall_Fisch	matR	1756	586	612	CAC (H) => TAC (Y)	1.00
Corydalis_impatiens_pall_Fisch	matR	1787	596	622	CCA (P) => CTA (L)	1.00
Corydalis_impatiens_pall_Fisch	matR	1826	609	635	CCA (P) => CTA (L)	0.88
Corydalis_impatiens_pall_Fisch	matR	1844	615	641	TCA (S) => TTA (L)	0.88
Corydalis_impatiens_pall_Fisch	mttB	31	11	156	CAT (H) => TAT (Y)	0.88
Corydalis_impatiens_pall_Fisch	mttB	56	19	164	TCG (S) => TTG (L)	0.88
Corydalis_impatiens_pall_Fisch	mttB	64	22	167	CCA (P) => TCA (S)	1.00
Corydalis_impatiens_pall_Fisch	mttB	100	34	179	CGT (R) => TGT (C)	0.88
Corydalis_impatiens_pall_Fisch	mttB	107	36	181	CCA (P) => CTA (L)	0.62
Corydalis_impatiens_pall_Fisch	mttB	113	38	183	CCA (P) => CTA (L)	0.50
Corydalis_impatiens_pall_Fisch	mttB	137	46	191	TCC (S) => TTC (F)	0.75
Corydalis_impatiens_pall_Fisch	mttB	169	57	202	CCG (P) => TCG (S)	1.00
Corydalis_impatiens_pall_Fisch	mttB	226	76	221	CGT (R) => TGT (C)	0.62
Corydalis_impatiens_pall_Fisch	mttB	233	78	223	CCT (P) => CTT (L)	0.50
Corydalis_impatiens_pall_Fisch	mttB	242	81	226	TCG (S) => TTG (L)	0.50
Corydalis_impatiens_pall_Fisch	mttB	263	88	233	TCT (S) => TTT (F)	1.00
Corydalis_impatiens_pall_Fisch	mttB	272	91	236	TCG (S) => TTG (L)	0.75
Corydalis_impatiens_pall_Fisch	nad1	2	1	4	ACG (T) => ATG (M)	0.80
Corydalis_impatiens_pall_Fisch	nad1	167	56	59	TCG (S) => TTG (L)	1.00
Corydalis_impatiens_pall_Fisch	nad1	215	72	75	TCC (S) => TTC (F)	0.90
Corydalis_impatiens_pall_Fisch	nad1	265	89	92	CGG (R) => TGG (W)	1.00
Corydalis_impatiens_pall_Fisch	nad1	308	103	106	CCG (P) => CTG (L)	1.00
Corydalis_impatiens_pall_Fisch	nad1	368	123	126	ACA (T) => ATA (I)	0.70
Corydalis_impatiens_pall_Fisch	nad1	376	126	129	CGG (R) => TGG (W)	1.00
Corydalis_impatiens_pall_Fisch	nad1	401	134	137	TCT (S) => TTT (F)	1.00
Corydalis_impatiens_pall_Fisch	nad1	436	146	149	CCT (P) => TCT (S)	0.90
Corydalis_impatiens_pall_Fisch	nad1	490	164	167	CCC (P) => TCC (S)	1.00
Corydalis_impatiens_pall_Fisch	nad1	493	165	168	CGT (R) => TGT (C)	1.00
Corydalis_impatiens_pall_Fisch	nad1	500	167	170	TCG (S) => TTG (L)	0.70
Corydalis_impatiens_pall_Fisch	nad1	536	179	182	TCC (S) => TTC (F)	1.00
Corydalis_impatiens_pall_Fisch	nad1	571	191	194	CTC (L) => TTC (F)	1.00
Corydalis_impatiens_pall_Fisch	nad1	577	193	196	CCT (P) => TCT (S)	1.00
Corydalis_impatiens_pall_Fisch	nad1	580	194	197	CGT (R) => TGT (C)	1.00
Corydalis_impatiens_pall_Fisch	nad1	608	203	206	TCT (S) => TTT (F)	1.00
Corydalis_impatiens_pall_Fisch	nad1	635	212	215	TCA (S) => TTA (L)	1.00
Corydalis_impatiens_pall_Fisch	nad1	674	225	228	TCT (S) => TTT (F)	0.90
Corydalis_impatiens_pall_Fisch	nad1	683	228	231	TCT (S) => TTT (F)	1.00
Corydalis_impatiens_pall_Fisch	nad1	725	242	245	CCA (P) => CTA (L)	1.00
Corydalis_impatiens_pall_Fisch	nad1	734	245	248	TCG (S) => TTG (L)	0.90
Corydalis_impatiens_pall_Fisch	nad1	740	247	250	TCT (S) => TTT (F)	1.00
Corydalis_impatiens_pall_Fisch	nad1	743	248	251	CCA (P) => CTA (L)	1.00
Corydalis_impatiens_pall_Fisch	nad1	755	252	255	CCG (P) => CTG (L)	1.00
Corydalis_impatiens_pall_Fisch	nad1	779	260	263	TCC (S) => TTC (F)	0.90
Corydalis_impatiens_pall_Fisch	nad1	802	268	271	CGG (R) => TGG (W)	1.00
Corydalis_impatiens_pall_Fisch	nad1	830	277	280	CCG (P) => CTG (L)	1.00
Corydalis_impatiens_pall_Fisch	nad1	884	295	298	TCA (S) => TTA (L)	1.00
Corydalis_impatiens_pall_Fisch	nad1	893	298	301	CCT (P) => CTT (L)	1.00
Corydalis_impatiens_pall_Fisch	nad1	898	300	303	CGG (R) => TGG (W)	1.00
Corydalis_impatiens_pall_Fisch	nad1	928	310	313	CGG (R) => TGG (W)	1.00
Corydalis_impatiens_pall_Fisch	nad1	937	313	316	CCC (P) => TCC (S)	0.60
Corydalis_impatiens_pall_Fisch	nad1	953	318	321	TCA (S) => TTA (L)	1.00
Corydalis_impatiens_pall_Fisch	nad2	26	9	10	TCC (S) => TTC (F)	0.89
Corydalis_impatiens_pall_Fisch	nad2	214	72	73	CGG (R) => TGG (W)	0.67
Corydalis_impatiens_pall_Fisch	nad2	242	81	82	TCT (S) => TTT (F)	0.89
Corydalis_impatiens_pall_Fisch	nad2	262	88	89	CTT (L) => TTT (F)	0.56
Corydalis_impatiens_pall_Fisch	nad2	308	103	104	TCT (S) => TTT (F)	0.67
Corydalis_impatiens_pall_Fisch	nad2	311	104	105	TCC (S) => TTC (F)	1.00
Corydalis_impatiens_pall_Fisch	nad2	335	112	113	TCT (S) => TTT (F)	1.00
Corydalis_impatiens_pall_Fisch	nad2	341	114	115	TCC (S) => TTC (F)	0.67
Corydalis_impatiens_pall_Fisch	nad2	356	119	120	CCA (P) => CTA (L)	1.00
Corydalis_impatiens_pall_Fisch	nad2	361	121	122	CCT (P) => TCT (S)	1.00
Corydalis_impatiens_pall_Fisch	nad2	367	123	124	CGC (R) => TGC (C)	1.00
Corydalis_impatiens_pall_Fisch	nad2	388	130	131	CCG (P) => TCG (S)	1.00
Corydalis_impatiens_pall_Fisch	nad2	394	132	133	CAT (H) => TAT (Y)	1.00
Corydalis_impatiens_pall_Fisch	nad2	401	134	135	TCA (S) => TTA (L)	1.00
Corydalis_impatiens_pall_Fisch	nad2	428	143	144	CCT (P) => CTT (L)	1.00
Corydalis_impatiens_pall_Fisch	nad2	497	166	167	TCG (S) => TTG (L)	1.00
Corydalis_impatiens_pall_Fisch	nad2	523	175	176	CCC (P) => TCC (S)	1.00
Corydalis_impatiens_pall_Fisch	nad2	662	221	225	TCT (S) => TTT (F)	1.00
Corydalis_impatiens_pall_Fisch	nad2	677	226	230	TCC (S) => TTC (F)	1.00
Corydalis_impatiens_pall_Fisch	nad2	712	238	242	CGG (R) => TGG (W)	1.00
Corydalis_impatiens_pall_Fisch	nad2	788	263	267	TCT (S) => TTT (F)	0.67
Corydalis_impatiens_pall_Fisch	nad2	800	267	271	TCA (S) => TTA (L)	1.00
Corydalis_impatiens_pall_Fisch	nad2	809	270	274	TCT (S) => TTT (F)	1.00
Corydalis_impatiens_pall_Fisch	nad2	920	307	311	CCT (P) => CTT (L)	1.00
Corydalis_impatiens_pall_Fisch	nad2	928	310	314	CAT (H) => TAT (Y)	1.00
Corydalis_impatiens_pall_Fisch	nad2	958	320	324	CGT (R) => TGT (C)	0.78
Corydalis_impatiens_pall_Fisch	nad2	962	321	325	ACT (T) => ATT (I)	1.00
Corydalis_impatiens_pall_Fisch	nad2	1028	343	347	TCA (S) => TTA (L)	0.78
Corydalis_impatiens_pall_Fisch	nad2	1058	353	357	CCA (P) => CTA (L)	1.00
Corydalis_impatiens_pall_Fisch	nad2	1127	376	380	TCG (S) => TTG (L)	1.00
Corydalis_impatiens_pall_Fisch	nad2	1247	416	420	CCA (P) => CTA (L)	0.67
Corydalis_impatiens_pall_Fisch	nad2	1276	426	430	CGT (R) => TGT (C)	1.00
Corydalis_impatiens_pall_Fisch	nad2	1298	433	437	GCG (A) => GTG (V)	1.00
Corydalis_impatiens_pall_Fisch	nad2	1400	467	471	TCA (S) => TTA (L)	0.67
Corydalis_impatiens_pall_Fisch	nad2	1403	468	472	TCC (S) => TTC (F)	1.00
Corydalis_impatiens_pall_Fisch	nad2	1409	470	474	CCA (P) => CTA (L)	1.00
Corydalis_impatiens_pall_Fisch	nad2	1457	486	490	TCA (S) => TTA (L)	1.00
Corydalis_impatiens_pall_Fisch	nad3	5	2	2	TCA (S) => TTA (L)	0.79
Corydalis_impatiens_pall_Fisch	nad3	44	15	15	CCG (P) => CTG (L)	1.00
Corydalis_impatiens_pall_Fisch	nad3	62	21	21	CCA (P) => CTA (L)	0.95
Corydalis_impatiens_pall_Fisch	nad3	80	27	27	CCA (P) => CTA (L)	1.00
Corydalis_impatiens_pall_Fisch	nad3	124	42	43	CAC (H) => TAC (Y)	1.00
Corydalis_impatiens_pall_Fisch	nad3	137	46	47	TCC (S) => TTC (F)	1.00
Corydalis_impatiens_pall_Fisch	nad3	146	49	50	TCC (S) => TTC (F)	1.00
Corydalis_impatiens_pall_Fisch	nad3	208	70	71	CCT (P) => TTT (F)	0.95
Corydalis_impatiens_pall_Fisch	nad3	209	70	71	CCT (P) => TTT (F)	0.95
Corydalis_impatiens_pall_Fisch	nad3	215	72	73	CCG (P) => CTG (L)	1.00
Corydalis_impatiens_pall_Fisch	nad3	230	77	78	TCC (S) => TTC (F)	0.86
Corydalis_impatiens_pall_Fisch	nad3	247	83	84	CCT (P) => TCT (S)	1.00
Corydalis_impatiens_pall_Fisch	nad3	251	84	85	CCC (P) => CTC (L)	0.91
Corydalis_impatiens_pall_Fisch	nad3	266	89	90	CCG (P) => CTG (L)	1.00
Corydalis_impatiens_pall_Fisch	nad3	275	92	93	TCT (S) => TTT (F)	1.00
Corydalis_impatiens_pall_Fisch	nad3	317	106	107	TCT (S) => TTT (F)	0.95
Corydalis_impatiens_pall_Fisch	nad3	344	115	116	TCG (S) => TTG (L)	1.00
Corydalis_impatiens_pall_Fisch	nad3	349	117	118	CGG (R) => TGG (W)	1.00
Corydalis_impatiens_pall_Fisch	nad4	29	10	10	TCC (S) => TTC (F)	0.67
Corydalis_impatiens_pall_Fisch	nad4	44	15	15	CCT (P) => CTT (L)	1.00
Corydalis_impatiens_pall_Fisch	nad4	74	25	25	ACT (T) => ATT (I)	0.89
Corydalis_impatiens_pall_Fisch	nad4	77	26	26	CCA (P) => CTA (L)	0.78
Corydalis_impatiens_pall_Fisch	nad4	107	36	36	CCG (P) => CTG (L)	1.00
Corydalis_impatiens_pall_Fisch	nad4	154	52	52	CCC (P) => TCC (S)	1.00
Corydalis_impatiens_pall_Fisch	nad4	158	53	53	CCT (P) => CTT (L)	1.00
Corydalis_impatiens_pall_Fisch	nad4	164	55	55	CCT (P) => CTT (L)	0.67
Corydalis_impatiens_pall_Fisch	nad4	166	56	56	CGG (R) => TGG (W)	1.00
Corydalis_impatiens_pall_Fisch	nad4	197	66	66	TCT (S) => TTT (F)	1.00
Corydalis_impatiens_pall_Fisch	nad4	317	106	106	TCA (S) => TTA (L)	1.00
Corydalis_impatiens_pall_Fisch	nad4	362	121	121	ACA (T) => ATA (I)	0.89
Corydalis_impatiens_pall_Fisch	nad4	368	123	123	TCT (S) => TTT (F)	1.00
Corydalis_impatiens_pall_Fisch	nad4	376	126	126	CGT (R) => TGT (C)	0.78
Corydalis_impatiens_pall_Fisch	nad4	403	135	135	CGC (R) => TGC (C)	1.00
Corydalis_impatiens_pall_Fisch	nad4	416	139	139	CCT (P) => CTT (L)	0.89
Corydalis_impatiens_pall_Fisch	nad4	433	145	145	CTT (L) => TTT (F)	1.00
Corydalis_impatiens_pall_Fisch	nad4	436	146	146	CCC (P) => TTC (F)	0.89
Corydalis_impatiens_pall_Fisch	nad4	437	146	146	CCC (P) => TTC (F)	0.89
Corydalis_impatiens_pall_Fisch	nad4	449	150	150	CCA (P) => CTA (L)	1.00
Corydalis_impatiens_pall_Fisch	nad4	533	178	178	TCA (S) => TTA (L)	1.00
Corydalis_impatiens_pall_Fisch	nad4	566	189	189	CCG (P) => CTG (L)	1.00
Corydalis_impatiens_pall_Fisch	nad4	577	193	193	CTC (L) => TTC (F)	0.67
Corydalis_impatiens_pall_Fisch	nad4	599	200	200	TCA (S) => TTA (L)	0.89
Corydalis_impatiens_pall_Fisch	nad4	608	203	203	TCA (S) => TTA (L)	1.00
Corydalis_impatiens_pall_Fisch	nad4	659	220	220	TCT (S) => TTT (F)	1.00
Corydalis_impatiens_pall_Fisch	nad4	710	237	237	TCA (S) => TTA (L)	1.00
Corydalis_impatiens_pall_Fisch	nad4	767	256	256	CCT (P) => CTT (L)	1.00
Corydalis_impatiens_pall_Fisch	nad4	770	257	257	TCA (S) => TTA (L)	1.00
Corydalis_impatiens_pall_Fisch	nad4	784	262	262	CAC (H) => TAC (Y)	1.00
Corydalis_impatiens_pall_Fisch	nad4	832	278	278	CGT (R) => TGT (C)	0.67
Corydalis_impatiens_pall_Fisch	nad4	836	279	279	TCC (S) => TTC (F)	1.00
Corydalis_impatiens_pall_Fisch	nad4	857	286	286	CCA (P) => CTA (L)	1.00
Corydalis_impatiens_pall_Fisch	nad4	883	295	295	CCC (P) => TCC (S)	1.00
Corydalis_impatiens_pall_Fisch	nad4	887	296	296	TCG (S) => TTG (L)	1.00
Corydalis_impatiens_pall_Fisch	nad4	896	299	299	TCA (S) => TTA (L)	0.89
Corydalis_impatiens_pall_Fisch	nad4	928	310	310	CAC (H) => TAC (Y)	1.00
Corydalis_impatiens_pall_Fisch	nad4	934	312	312	CCA (P) => TCA (S)	1.00
Corydalis_impatiens_pall_Fisch	nad4	971	324	324	TCT (S) => TTT (F)	1.00
Corydalis_impatiens_pall_Fisch	nad4	977	326	326	CCG (P) => CTG (L)	0.78
Corydalis_impatiens_pall_Fisch	nad4	1007	336	336	CCA (P) => CTA (L)	1.00
Corydalis_impatiens_pall_Fisch	nad4	1010	337	337	CCG (P) => CTG (L)	1.00
Corydalis_impatiens_pall_Fisch	nad4	1016	339	339	TCA (S) => TTA (L)	1.00
Corydalis_impatiens_pall_Fisch	nad4	1028	343	343	CCG (P) => CTG (L)	1.00
Corydalis_impatiens_pall_Fisch	nad4	1036	346	346	CCA (P) => TCA (S)	1.00
Corydalis_impatiens_pall_Fisch	nad4	1091	364	364	GCT (A) => GTT (V)	1.00
Corydalis_impatiens_pall_Fisch	nad4	1109	370	370	TCA (S) => TTA (L)	1.00
Corydalis_impatiens_pall_Fisch	nad4	1129	377	377	CTC (L) => TTC (F)	1.00
Corydalis_impatiens_pall_Fisch	nad4	1142	381	381	TCC (S) => TTC (F)	1.00
Corydalis_impatiens_pall_Fisch	nad4	1148	383	383	TCT (S) => TTT (F)	0.89
Corydalis_impatiens_pall_Fisch	nad4	1151	384	384	TCC (S) => TTC (F)	1.00
Corydalis_impatiens_pall_Fisch	nad4	1172	391	391	TCA (S) => TTA (L)	1.00
Corydalis_impatiens_pall_Fisch	nad4	1205	402	402	CCC (P) => CTC (L)	1.00
Corydalis_impatiens_pall_Fisch	nad4	1211	404	404	TCA (S) => TTA (L)	1.00
Corydalis_impatiens_pall_Fisch	nad4	1307	436	436	GCG (A) => GTG (V)	1.00
Corydalis_impatiens_pall_Fisch	nad4	1355	452	452	CCA (P) => CTA (L)	1.00
Corydalis_impatiens_pall_Fisch	nad4	1405	469	469	CGG (R) => TGG (W)	1.00
Corydalis_impatiens_pall_Fisch	nad4	1417	473	473	CAC (H) => TAC (Y)	1.00
Corydalis_impatiens_pall_Fisch	nad4	1433	478	478	CCG (P) => CTG (L)	1.00
Corydalis_impatiens_pall_Fisch	nad4	1438	480	480	CGC (R) => TGC (C)	1.00
Corydalis_impatiens_pall_Fisch	nad4L	2	1	1	ACG (T) => ATG (M)	1.00
Corydalis_impatiens_pall_Fisch	nad4L	8	3	3	CCT (P) => CTT (L)	0.88
Corydalis_impatiens_pall_Fisch	nad4L	41	14	14	TCT (S) => TTT (F)	1.00
Corydalis_impatiens_pall_Fisch	nad4L	47	16	16	TCA (S) => TTA (L)	1.00
Corydalis_impatiens_pall_Fisch	nad4L	55	19	19	CGG (R) => TGG (W)	1.00
Corydalis_impatiens_pall_Fisch	nad4L	86	29	29	CCT (P) => CTT (L)	1.00
Corydalis_impatiens_pall_Fisch	nad4L	95	32	32	TCA (S) => TTA (L)	1.00
Corydalis_impatiens_pall_Fisch	nad4L	100	34	34	CCA (P) => TCA (S)	1.00
Corydalis_impatiens_pall_Fisch	nad4L	110	37	37	TCA (S) => TTA (L)	1.00
Corydalis_impatiens_pall_Fisch	nad4L	131	44	44	TCG (S) => TTG (L)	0.88
Corydalis_impatiens_pall_Fisch	nad4L	158	53	53	TCG (S) => TTG (L)	1.00
Corydalis_impatiens_pall_Fisch	nad4L	179	60	60	TCA (S) => TTA (L)	0.75
Corydalis_impatiens_pall_Fisch	nad4L	188	63	63	TCA (S) => TTA (L)	0.88
Corydalis_impatiens_pall_Fisch	nad4L	197	66	66	CCA (P) => CTA (L)	0.88
Corydalis_impatiens_pall_Fisch	nad4L	230	77	77	TCA (S) => TTA (L)	1.00
Corydalis_impatiens_pall_Fisch	nad5	155	52	52	CCG (P) => CTG (L)	1.00
Corydalis_impatiens_pall_Fisch	nad5	242	81	81	CCG (P) => CTG (L)	1.00
Corydalis_impatiens_pall_Fisch	nad5	272	91	91	TCC (S) => TTC (F)	0.70
Corydalis_impatiens_pall_Fisch	nad5	358	120	120	CCT (P) => TTT (F)	1.00
Corydalis_impatiens_pall_Fisch	nad5	359	120	120	CCT (P) => TTT (F)	1.00
Corydalis_impatiens_pall_Fisch	nad5	374	125	125	CCA (P) => CTA (L)	0.90
Corydalis_impatiens_pall_Fisch	nad5	398	133	133	TCT (S) => TTT (F)	0.90
Corydalis_impatiens_pall_Fisch	nad5	494	165	165	ACA (T) => ATA (I)	1.00
Corydalis_impatiens_pall_Fisch	nad5	506	169	169	CCT (P) => CTT (L)	1.00
Corydalis_impatiens_pall_Fisch	nad5	539	180	180	CCT (P) => CTT (L)	1.00
Corydalis_impatiens_pall_Fisch	nad5	548	183	183	TCG (S) => TTG (L)	0.40
Corydalis_impatiens_pall_Fisch	nad5	553	185	185	CGT (R) => TGT (C)	1.00
Corydalis_impatiens_pall_Fisch	nad5	581	194	194	TCT (S) => TTT (F)	1.00
Corydalis_impatiens_pall_Fisch	nad5	598	200	200	CGT (R) => TGT (C)	1.00
Corydalis_impatiens_pall_Fisch	nad5	629	210	214	TCT (S) => TTT (F)	0.90
Corydalis_impatiens_pall_Fisch	nad5	631	211	215	CGC (R) => TGC (C)	0.90
Corydalis_impatiens_pall_Fisch	nad5	676	226	230	CTT (L) => TTT (F)	0.90
Corydalis_impatiens_pall_Fisch	nad5	689	230	234	GCT (A) => GTT (V)	1.00
Corydalis_impatiens_pall_Fisch	nad5	713	238	242	TCG (S) => TTG (L)	1.00
Corydalis_impatiens_pall_Fisch	nad5	725	242	246	TCA (S) => TTA (L)	1.00
Corydalis_impatiens_pall_Fisch	nad5	764	255	259	TCG (S) => TTG (L)	1.00
Corydalis_impatiens_pall_Fisch	nad5	782	261	265	ACG (T) => ATG (M)	1.00
Corydalis_impatiens_pall_Fisch	nad5	835	279	283	CCA (P) => TCA (S)	0.90
Corydalis_impatiens_pall_Fisch	nad5	863	288	292	TCT (S) => TTT (F)	0.80
Corydalis_impatiens_pall_Fisch	nad5	875	292	296	ACG (T) => ATG (M)	1.00
Corydalis_impatiens_pall_Fisch	nad5	920	307	311	CCA (P) => CTA (L)	1.00
Corydalis_impatiens_pall_Fisch	nad5	1184	395	399	CCA (P) => CTA (L)	1.00
Corydalis_impatiens_pall_Fisch	nad5	1310	437	441	TCA (S) => TTA (L)	1.00
Corydalis_impatiens_pall_Fisch	nad5	1490	497	501	CCC (P) => CTC (L)	0.80
Corydalis_impatiens_pall_Fisch	nad5	1550	517	521	ACC (T) => ATC (I)	0.90
Corydalis_impatiens_pall_Fisch	nad5	1568	523	527	CCG (P) => CTG (L)	0.90
Corydalis_impatiens_pall_Fisch	nad5	1580	527	531	TCA (S) => TTA (L)	0.80
Corydalis_impatiens_pall_Fisch	nad5	1589	530	534	TCT (S) => TTT (F)	0.90
Corydalis_impatiens_pall_Fisch	nad5	1610	537	541	CCC (P) => CTC (L)	0.70
Corydalis_impatiens_pall_Fisch	nad5	1859	620	624	TCT (S) => TTT (F)	0.80
Corydalis_impatiens_pall_Fisch	nad5	1895	632	636	TCA (S) => TTA (L)	1.00
Corydalis_impatiens_pall_Fisch	nad5	1901	634	638	CCA (P) => CTA (L)	0.70
Corydalis_impatiens_pall_Fisch	nad5	1916	639	643	TCT (S) => TTT (F)	0.70
Corydalis_impatiens_pall_Fisch	nad5	1918	640	644	CGT (R) => TGT (C)	0.70
Corydalis_impatiens_pall_Fisch	nad5	1958	653	657	TCG (S) => TTG (L)	0.90
Corydalis_impatiens_pall_Fisch	nad6	7	3	5	CTT (L) => TTT (F)	1.00
Corydalis_impatiens_pall_Fisch	nad6	17	6	8	TCG (S) => TTG (L)	0.70
Corydalis_impatiens_pall_Fisch	nad6	26	9	11	CCT (P) => CTT (L)	0.40
Corydalis_impatiens_pall_Fisch	nad6	53	18	20	GCA (A) => GTA (V)	0.70
Corydalis_impatiens_pall_Fisch	nad6	83	28	30	TCG (S) => TTG (L)	1.00
Corydalis_impatiens_pall_Fisch	nad6	88	30	32	CCC (P) => TTC (F)	0.70
Corydalis_impatiens_pall_Fisch	nad6	89	30	32	CCC (P) => TTC (F)	0.70
Corydalis_impatiens_pall_Fisch	nad6	95	32	34	CCA (P) => CTA (L)	1.00
Corydalis_impatiens_pall_Fisch	nad6	103	35	37	CGC (R) => TGC (C)	1.00
Corydalis_impatiens_pall_Fisch	nad6	146	49	51	TCT (S) => TTT (F)	1.00
Corydalis_impatiens_pall_Fisch	nad6	158	53	55	TCC (S) => TTC (F)	1.00
Corydalis_impatiens_pall_Fisch	nad6	161	54	56	CCA (P) => CTA (L)	1.00
Corydalis_impatiens_pall_Fisch	nad6	169	57	59	CAT (H) => TAT (Y)	1.00
Corydalis_impatiens_pall_Fisch	nad6	191	64	66	TCA (S) => TTA (L)	1.00
Corydalis_impatiens_pall_Fisch	nad6	236	79	81	ACT (T) => ATT (I)	1.00
Corydalis_impatiens_pall_Fisch	nad6	289	97	99	CTT (L) => TTT (F)	1.00
Corydalis_impatiens_pall_Fisch	nad6	379	127	129	CAT (H) => TAT (Y)	0.90
Corydalis_impatiens_pall_Fisch	nad6	446	149	151	TCC (S) => TTC (F)	1.00
Corydalis_impatiens_pall_Fisch	nad6	451	151	153	CGG (R) => TGG (W)	0.70
Corydalis_impatiens_pall_Fisch	nad6	463	155	157	CCT (P) => TCT (S)	0.80
Corydalis_impatiens_pall_Fisch	nad6	569	190	192	TCT (S) => TTT (F)	1.00
Corydalis_impatiens_pall_Fisch	nad6	613	205	207	CCC (P) => TCC (S)	0.29
Corydalis_impatiens_pall_Fisch	nad7	38	13	13	TCG (S) => TTG (L)	0.75
Corydalis_impatiens_pall_Fisch	nad7	44	15	15	TCC (S) => TTC (F)	1.00
Corydalis_impatiens_pall_Fisch	nad7	77	26	26	TCA (S) => TTA (L)	1.00
Corydalis_impatiens_pall_Fisch	nad7	83	28	28	TCA (S) => TTA (L)	1.00
Corydalis_impatiens_pall_Fisch	nad7	137	46	46	TCA (S) => TTA (L)	1.00
Corydalis_impatiens_pall_Fisch	nad7	200	67	67	TCT (S) => TTT (F)	1.00
Corydalis_impatiens_pall_Fisch	nad7	209	70	70	TCA (S) => TTA (L)	0.88
Corydalis_impatiens_pall_Fisch	nad7	224	75	75	ACG (T) => ATG (M)	1.00
Corydalis_impatiens_pall_Fisch	nad7	244	82	82	CAT (H) => TAT (Y)	1.00
Corydalis_impatiens_pall_Fisch	nad7	251	84	84	TCA (S) => TTA (L)	1.00
Corydalis_impatiens_pall_Fisch	nad7	311	104	104	TCA (S) => TTA (L)	0.75
Corydalis_impatiens_pall_Fisch	nad7	316	106	106	CGT (R) => TGT (C)	1.00
Corydalis_impatiens_pall_Fisch	nad7	335	112	112	TCA (S) => TTA (L)	0.88
Corydalis_impatiens_pall_Fisch	nad7	344	115	115	TCA (S) => TTA (L)	1.00
Corydalis_impatiens_pall_Fisch	nad7	353	118	118	TCA (S) => TTA (L)	1.00
Corydalis_impatiens_pall_Fisch	nad7	383	128	128	TCA (S) => TTA (L)	1.00
Corydalis_impatiens_pall_Fisch	nad7	392	131	131	TCC (S) => TTC (F)	1.00
Corydalis_impatiens_pall_Fisch	nad7	404	135	135	TCT (S) => TTT (F)	1.00
Corydalis_impatiens_pall_Fisch	nad7	433	145	145	CAT (H) => TAT (Y)	1.00
Corydalis_impatiens_pall_Fisch	nad7	512	171	171	TCA (S) => TTA (L)	1.00
Corydalis_impatiens_pall_Fisch	nad7	533	178	178	TCC (S) => TTC (F)	1.00
Corydalis_impatiens_pall_Fisch	nad7	566	189	189	TCA (S) => TTA (L)	0.88
Corydalis_impatiens_pall_Fisch	nad7	578	193	193	TCA (S) => TTA (L)	0.88
Corydalis_impatiens_pall_Fisch	nad7	679	227	227	CCA (P) => TCA (S)	0.88
Corydalis_impatiens_pall_Fisch	nad7	698	233	233	TCG (S) => TTG (L)	1.00
Corydalis_impatiens_pall_Fisch	nad7	724	242	242	CAT (H) => TAT (Y)	1.00
Corydalis_impatiens_pall_Fisch	nad7	734	245	245	TCG (S) => TTG (L)	0.88
Corydalis_impatiens_pall_Fisch	nad7	739	247	247	CCT (P) => TTT (F)	1.00
Corydalis_impatiens_pall_Fisch	nad7	740	247	247	CCT (P) => TTT (F)	1.00
Corydalis_impatiens_pall_Fisch	nad7	769	257	257	CGC (R) => TGC (C)	1.00
Corydalis_impatiens_pall_Fisch	nad7	836	279	280	CCT (P) => CTT (L)	1.00
Corydalis_impatiens_pall_Fisch	nad7	926	309	310	TCA (S) => TTA (L)	0.88
Corydalis_impatiens_pall_Fisch	nad7	944	315	316	CCT (P) => CTT (L)	1.00
Corydalis_impatiens_pall_Fisch	nad7	973	325	326	CCT (P) => TCT (S)	0.88
Corydalis_impatiens_pall_Fisch	nad7	1057	353	354	CGT (R) => TGT (C)	1.00
Corydalis_impatiens_pall_Fisch	nad7	1079	360	361	TCT (S) => TTT (F)	1.00
Corydalis_impatiens_pall_Fisch	nad7	1088	363	364	TCA (S) => TTA (L)	1.00
Corydalis_impatiens_pall_Fisch	nad7	1103	368	369	TCT (S) => TTT (F)	1.00
Corydalis_impatiens_pall_Fisch	nad7	1124	375	376	CCA (P) => CTA (L)	1.00
Corydalis_impatiens_pall_Fisch	nad7	1166	389	390	TCT (S) => TTT (F)	1.00
Corydalis_impatiens_pall_Fisch	nad9	14	5	5	TCC (S) => TTC (F)	0.73
Corydalis_impatiens_pall_Fisch	nad9	92	31	31	TCT (S) => TTT (F)	0.75
Corydalis_impatiens_pall_Fisch	nad9	113	38	38	CCA (P) => CTA (L)	0.92
Corydalis_impatiens_pall_Fisch	nad9	167	56	56	TCG (S) => TTG (L)	0.92
Corydalis_impatiens_pall_Fisch	nad9	190	64	64	CAT (H) => TAT (Y)	1.00
Corydalis_impatiens_pall_Fisch	nad9	223	75	75	CAT (H) => TAT (Y)	1.00
Corydalis_impatiens_pall_Fisch	nad9	298	100	100	CCG (P) => TCG (S)	0.83
Corydalis_impatiens_pall_Fisch	nad9	311	104	104	CCA (P) => CTA (L)	0.75
Corydalis_impatiens_pall_Fisch	nad9	328	110	110	CGG (R) => TGG (W)	1.00
Corydalis_impatiens_pall_Fisch	nad9	368	123	123	TCC (S) => TTC (F)	1.00
Corydalis_impatiens_pall_Fisch	nad9	398	133	133	TCA (S) => TTA (L)	1.00
Corydalis_impatiens_pall_Fisch	nad9	406	136	136	CAT (H) => TAT (Y)	1.00
Corydalis_impatiens_pall_Fisch	nad9	439	147	147	CTT (L) => TTT (F)	1.00
Corydalis_impatiens_pall_Fisch	nad9	539	180	180	TCT (S) => TTT (F)	1.00
Corydalis_impatiens_pall_Fisch	rpl10	77	26	26	CCT (P) => CTT (L)	1.00
Corydalis_impatiens_pall_Fisch	rpl10	101	34	34	TCG (S) => TTG (L)	0.83
Corydalis_impatiens_pall_Fisch	rpl10	134	45	45	CCA (P) => CTA (L)	0.83
Corydalis_impatiens_pall_Fisch	rpl10	155	52	52	CCA (P) => CTA (L)	0.83
Corydalis_impatiens_pall_Fisch	rpl10	314	105	105	TCA (S) => TTA (L)	0.83
Corydalis_impatiens_pall_Fisch	rpl10	409	137	137	CAT (H) => TAT (Y)	0.83
Corydalis_impatiens_pall_Fisch	rpl16	46	16	122	CTC (L) => TTC (F)	0.89
Corydalis_impatiens_pall_Fisch	rpl16	149	50	156	CCA (P) => CTA (L)	1.00
Corydalis_impatiens_pall_Fisch	rpl16	215	72	178	TCA (S) => TTA (L)	1.00
Corydalis_impatiens_pall_Fisch	rpl16	221	74	180	TCG (S) => TTG (L)	0.75
Corydalis_impatiens_pall_Fisch	rpl2	233	78	78	CCA (P) => CTA (L)	0.75
Corydalis_impatiens_pall_Fisch	rpl2	463	155	155	CCT (P) => TCT (S)	1.00
Corydalis_impatiens_pall_Fisch	rpl2	509	170	173	GCG (A) => GTG (V)	0.67
Corydalis_impatiens_pall_Fisch	rpl2	532	178	181	CTC (L) => TTC (F)	1.00
Corydalis_impatiens_pall_Fisch	rpl2	1027	343	400	CAA (Q) => TAA (X)	0.25
Corydalis_impatiens_pall_Fisch	rpl2	1033	345	402	CTT (L) => TTT (F)	1.00
Corydalis_impatiens_pall_Fisch	rpl2	1040	347	404	GCG (A) => GTG (V)	0.67
Corydalis_impatiens_pall_Fisch	rpl2	1267	423	485	CCA (P) => TCA (S)	1.00
Corydalis_impatiens_pall_Fisch	rpl2	1306	436	498	CTC (L) => TTC (F)	1.00
Corydalis_impatiens_pall_Fisch	rpl5	35	12	17	TCA (S) => TTA (L)	0.78
Corydalis_impatiens_pall_Fisch	rpl5	47	16	21	CCG (P) => CTG (L)	1.00
Corydalis_impatiens_pall_Fisch	rpl5	59	20	25	CCG (P) => CTG (L)	0.89
Corydalis_impatiens_pall_Fisch	rpl5	64	22	27	CAC (H) => TAC (Y)	1.00
Corydalis_impatiens_pall_Fisch	rpl5	92	31	36	TCG (S) => TTG (L)	1.00
Corydalis_impatiens_pall_Fisch	rpl5	167	56	63	CCG (P) => CTG (L)	0.44
Corydalis_impatiens_pall_Fisch	rpl5	169	57	64	CGC (R) => TGC (C)	0.89
Corydalis_impatiens_pall_Fisch	rpl5	202	68	76	CCT (P) => TCT (S)	0.78
Corydalis_impatiens_pall_Fisch	rpl5	326	109	121	TCG (S) => TTG (L)	0.89
Corydalis_impatiens_pall_Fisch	rpl5	338	113	125	TCG (S) => TTG (L)	0.44
Corydalis_impatiens_pall_Fisch	rpl5	521	174	188	CCA (P) => CTA (L)	0.89
Corydalis_impatiens_pall_Fisch	rpl5	524	175	189	CCG (P) => CTG (L)	1.00
Corydalis_impatiens_pall_Fisch	rps10	62	21	21	ACG (T) => ATG (M)	1.00
Corydalis_impatiens_pall_Fisch	rps10	76	26	26	CGC (R) => TGC (C)	0.40
Corydalis_impatiens_pall_Fisch	rps10	298	100	100	CGG (R) => TGG (W)	0.60
Corydalis_impatiens_pall_Fisch	rps11	67	23	24	CAT (H) => TAT (Y)	1.00
Corydalis_impatiens_pall_Fisch	rps11	76	26	27	CCG (P) => TCG (S)	1.00
Corydalis_impatiens_pall_Fisch	rps11	442	148	149	CAA (Q) => TAA (X)	1.00
Corydalis_impatiens_pall_Fisch	rps12	71	24	24	TCG (S) => TTG (L)	0.94
Corydalis_impatiens_pall_Fisch	rps12	100	34	34	CGC (R) => TGC (C)	1.00
Corydalis_impatiens_pall_Fisch	rps12	104	35	35	CCG (P) => CTG (L)	1.00
Corydalis_impatiens_pall_Fisch	rps12	112	38	38	CCA (P) => TCA (S)	0.88
Corydalis_impatiens_pall_Fisch	rps12	146	49	49	CCA (P) => CTA (L)	1.00
Corydalis_impatiens_pall_Fisch	rps12	196	66	66	CAC (H) => TAC (Y)	0.94
Corydalis_impatiens_pall_Fisch	rps12	221	74	74	TCG (S) => TTG (L)	0.88
Corydalis_impatiens_pall_Fisch	rps12	232	78	78	CCT (P) => TCT (S)	1.00
Corydalis_impatiens_pall_Fisch	rps12	269	90	90	TCG (S) => TTG (L)	0.94
Corydalis_impatiens_pall_Fisch	rps12	284	95	95	TCC (S) => TTC (F)	0.76
Corydalis_impatiens_pall_Fisch	rps13	5	2	6	TCA (S) => TTA (L)	0.60
Corydalis_impatiens_pall_Fisch	rps13	26	9	13	TCA (S) => TTA (L)	0.90
Corydalis_impatiens_pall_Fisch	rps13	56	19	23	TCA (S) => TTA (L)	0.90
Corydalis_impatiens_pall_Fisch	rps13	100	34	38	CGT (R) => TGT (C)	0.90
Corydalis_impatiens_pall_Fisch	rps13	256	86	90	CGT (R) => TGT (C)	1.00
Corydalis_impatiens_pall_Fisch	rps13	287	96	100	TCG (S) => TTG (L)	1.00
Corydalis_impatiens_pall_Fisch	rps14	47	16	16	GCG (A) => GTG (V)	0.60
Corydalis_impatiens_pall_Fisch	rps14	194	65	65	TCC (S) => TTC (F)	0.60
Corydalis_impatiens_pall_Fisch	rps14	271	91	91	CCT (P) => TCT (S)	0.60
Corydalis_impatiens_pall_Fisch	rps19	116	39	60	TCG (S) => TTG (L)	1.00
Corydalis_impatiens_pall_Fisch	rps19	137	46	67	TCC (S) => TTC (F)	0.33
Corydalis_impatiens_pall_Fisch	rps19	163	55	76	CCT (P) => TTT (F)	1.00
Corydalis_impatiens_pall_Fisch	rps19	164	55	76	CCT (P) => TTT (F)	1.00
Corydalis_impatiens_pall_Fisch	rps1	71	24	41	TCA (S) => TTA (L)	1.00
Corydalis_impatiens_pall_Fisch	rps1	125	42	59	CCT (P) => CTT (L)	0.67
Corydalis_impatiens_pall_Fisch	rps1	158	53	70	CCT (P) => CTT (L)	0.67
Corydalis_impatiens_pall_Fisch	rps1	482	161	178	TCA (S) => TTA (L)	0.67
Corydalis_impatiens_pall_Fisch	rps2	53	18	19	CCA (P) => CTA (L)	0.86
Corydalis_impatiens_pall_Fisch	rps2	179	60	64	CCC (P) => CTC (L)	0.43
Corydalis_impatiens_pall_Fisch	rps2	200	67	71	TCC (S) => TTC (F)	0.57
Corydalis_impatiens_pall_Fisch	rps2	362	121	136	TCG (S) => TTG (L)	1.00
Corydalis_impatiens_pall_Fisch	rps2	452	151	247	GCA (A) => GTA (V)	0.71
Corydalis_impatiens_pall_Fisch	rps2	458	153	249	TCA (S) => TTA (L)	1.00
Corydalis_impatiens_pall_Fisch	rps2	523	175	272	CCT (P) => TCT (S)	1.00
Corydalis_impatiens_pall_Fisch	rps2	547	183	281	CGT (R) => TGT (C)	1.00
Corydalis_impatiens_pall_Fisch	rps2	554	185	283	TCG (S) => TTG (L)	1.00
Corydalis_impatiens_pall_Fisch	rps3	58	20	20	CCA (P) => TCA (S)	1.00
Corydalis_impatiens_pall_Fisch	rps3	64	22	22	CGG (R) => TGG (W)	1.00
Corydalis_impatiens_pall_Fisch	rps3	92	31	31	TCA (S) => TTA (L)	0.71
Corydalis_impatiens_pall_Fisch	rps3	512	171	176	TCA (S) => TTA (L)	0.71
Corydalis_impatiens_pall_Fisch	rps3	599	200	214	TCC (S) => TTC (F)	1.00
Corydalis_impatiens_pall_Fisch	rps3	713	238	252	TCG (S) => TTG (L)	0.86
Corydalis_impatiens_pall_Fisch	rps3	1031	344	365	CCA (P) => CTA (L)	0.86
Corydalis_impatiens_pall_Fisch	rps3	1364	455	481	CCG (P) => CTG (L)	1.00
Corydalis_impatiens_pall_Fisch	rps3	1391	464	490	CCG (P) => CTG (L)	0.86
Corydalis_impatiens_pall_Fisch	rps3	1502	501	527	TCA (S) => TTA (L)	1.00
Corydalis_impatiens_pall_Fisch	rps3	1555	519	546	CGT (R) => TGT (C)	1.00
Corydalis_impatiens_pall_Fisch	rps3	1588	530	557	CCT (P) => TCT (S)	0.57
Corydalis_impatiens_pall_Fisch	rps3	1619	540	567	TCA (S) => TTA (L)	0.86
Corydalis_impatiens_pall_Fisch	rps3	1633	545	572	CGG (R) => TGG (W)	1.00
Corydalis_impatiens_pall_Fisch	rps4	41	14	100	CCA (P) => CTA (L)	1.00
Corydalis_impatiens_pall_Fisch	rps4	50	17	103	CCA (P) => CTA (L)	0.83
Corydalis_impatiens_pall_Fisch	rps4	62	21	107	TCG (S) => TTG (L)	0.67
Corydalis_impatiens_pall_Fisch	rps4	74	25	111	CCG (P) => CTG (L)	0.83
Corydalis_impatiens_pall_Fisch	rps4	91	31	117	CGT (R) => TGT (C)	0.50
Corydalis_impatiens_pall_Fisch	rps4	119	40	126	CCG (P) => CTG (L)	1.00
Corydalis_impatiens_pall_Fisch	rps4	266	89	175	TCA (S) => TTA (L)	1.00
Corydalis_impatiens_pall_Fisch	rps4	698	233	349	TCG (S) => TTG (L)	0.83
Corydalis_impatiens_pall_Fisch	rps4	709	237	353	CAT (H) => TAT (Y)	0.83
Corydalis_impatiens_pall_Fisch	rps4	719	240	356	CCA (P) => CTA (L)	0.67
Corydalis_impatiens_pall_Fisch	rps4	734	245	361	TCT (S) => TTT (F)	1.00
Corydalis_impatiens_pall_Fisch	rps4	785	262	378	CCA (P) => CTA (L)	0.83
Corydalis_impatiens_pall_Fisch	rps4	794	265	381	CCT (P) => CTT (L)	1.00
Corydalis_impatiens_pall_Fisch	rps4	799	267	383	CGG (R) => TGG (W)	1.00
Corydalis_impatiens_pall_Fisch	rps7	116	39	39	CCA (P) => CTA (L)	0.75
Corydalis_impatiens_pall_Fisch	rps7	332	111	134	TCA (S) => TTA (L)	0.88
Corydalis_impatiens_pall_Fisch	sdh3	67	23	23	CCA (P) => TCA (S)	1.00
Corydalis_impatiens_pall_Fisch	sdh3	74	25	25	TCC (S) => TTC (F)	1.00
Corydalis_impatiens_pall_Fisch	sdh3	191	64	64	TCA (S) => TTA (L)	0.43
Corydalis_impatiens_pall_Fisch	sdh3	296	99	103	TCT (S) => TTT (F)	0.33
Corydalis_impatiens_pall_Fisch	sdh4	155	52	52	CCA (P) => CTA (L)	0.88
Corydalis_impatiens_pall_Fisch	sdh4	197	66	66	TCC (S) => TTC (F)	0.62
Corydalis_impatiens_pall_Fisch	sdh4	203	68	68	CCA (P) => CTA (L)	0.75
Corydalis_impatiens_pall_Fisch	sdh4	259	87	87	CAT (H) => TAT (Y)	0.88
Corydalis_impatiens_pall_Fisch	sdh4	353	118	118	TCT (S) => TTT (F)	0.50
