# Supplementary material for: The First Complete Mitochondrial Genome of Corydalis impatiens (Papaveraceae) and Its Phylogenetic Implications
Source: Curr Issues Mol Biol. 2026 Mar 9;48(3):291. doi: 10.3390/cimb48030291 (PMC13025697; doi:10.3390/cimb48030291)
Supplement: Supplementary file 1 [file cimb-48-00291-s001.zip › Table 3S Dispersed Repeat Sequences Information.xlsx]

## Sheet: Sheet1
12348	374218	D	12348	647730	0	0
1731	208484	D	1731	324309	0	0
1143	139442	D	1143	312349	-2	0
1135	139450	D	1135	312357	-1	0
1099	139486	D	1099	312393	0	0
578	437311	P	578	532028	0	0
459	296705	D	459	349998	0	6.02e-266
375	311276	P	375	682973	0	2.25e-215
366	274908	D	366	674019	0	5.91e-210
342	512342	P	342	534958	0	1.66e-195
324	303951	D	324	437070	-1	1.11e-181
315	303960	D	315	437079	0	3e-179
309	35581	D	309	311802	-3	1.61e-167
300	35590	D	300	311811	-2	1.3e-164
298	35421	D	298	311642	-3	6.07e-161
248	35525	D	248	311746	-3	4.42e-131
200	126557	P	200	595965	0	5.17e-110
199	251652	P	199	435010	-1	1.23e-106
194	144530	D	194	253329	0	2.12e-106
177	233159	P	177	264232	-1	1.93e-93
170	35720	D	170	311941	-1	3.04e-89
165	233171	P	165	264232	0	6.1e-89
161	409070	P	161	606309	-1	7.55e-84
155	6818	D	155	424725	-3	1.05e-75
137	14532	D	137	15217	0	4.4e-72
137	275059	P	137	309400	-1	1.81e-69
137	309400	P	137	674170	-1	1.81e-69
134	120398	P	134	296988	-1	1.13e-67
134	120398	P	134	350281	-1	1.13e-67
129	6844	D	129	424751	-1	1.12e-64
128	271508	D	128	275057	-2	8.43e-62
128	271508	D	128	674168	-2	8.43e-62
116	35774	D	116	311995	0	1.93e-59
116	144196	D	116	642505	0	1.93e-59
126	271510	P	126	309411	-3	1.62e-58
112	14532	P	112	410543	0	4.95e-57
112	15217	P	112	410543	0	4.95e-57
111	120372	P	111	304242	0	1.98e-56
108	309429	P	108	674170	0	1.27e-54
106	275057	P	106	437458	0	2.03e-53
106	275057	D	106	532353	0	2.03e-53
106	437458	P	106	674168	0	2.03e-53
106	532353	D	106	674168	0	2.03e-53
112	271502	P	112	437458	-2	2.77e-52
112	271502	D	112	532347	-2	2.77e-52
104	309433	D	104	437458	0	3.25e-52
104	309433	P	104	532355	0	3.25e-52
103	386409	P	103	602036	0	1.3e-51
103	602036	P	103	659921	0	1.3e-51
102	637768	D	102	667488	0	5.19e-51
