# Supplementary material for: The First Complete Mitochondrial Genome of Corydalis impatiens (Papaveraceae) and Its Phylogenetic Implications
Source: Curr Issues Mol Biol. 2026 Mar 9;48(3):291. doi: 10.3390/cimb48030291 (PMC13025697; doi:10.3390/cimb48030291)
Supplement: Supplementary file 1 [file cimb-48-00291-s001.zip › table 4S Detailed information on homologous sequences between the mt genome and cp genome..xls]

query	subject	percentage of identical matches	length	number of mismatches	number of gap openings	start of alignment in query	end of alignment in query	start of alignment in subject	end of alignment in subject	expect value	bitscore	qgene	sgene
cp genome	mt genome	100	34	0	0	182673	182706	71363	71330	7.86E-09	63.9	trnI-GAU(intron)	orf1555/orf3669/orf4420
cp genome	mt genome	100	34	0	0	104402	104435	71330	71363	7.86E-09	63.9	trnI-GAU(intron)	orf1555/orf3669/orf4420
cp genome	mt genome	97.222	36	1	0	34457	34492	387701	387666	2.83E-08	62.1	rpoB	orf382
cp genome	mt genome	95.745	47	2	0	38186	38232	136793	136747	1.01E-12	76.8	petN	orf1626
cp genome	mt genome	92.982	57	0	3	181903	181959	119736	119684	7.81E-14	80.5	rrn16	-
cp genome	mt genome	92.982	57	0	3	105149	105205	119684	119736	7.81E-14	80.5	rrn16	-
cp genome	mt genome	94.521	73	4	0	11189	11261	630229	630301	7.70E-24	113	trnM-CAU	trnM-CAT
cp genome	mt genome	96.341	82	2	1	122	202	121155	121236	5.91E-30	134	trnH-GUG	trnH-GTG
cp genome	mt genome	93.902	82	2	3	175309	175388	277526	277446	4.60E-26	121	trnN-GUU	trnN-GTT
cp genome	mt genome	93.902	82	2	3	111720	111799	277446	277526	4.60E-26	121	trnN-GUU	trnN-GTT
cp genome	mt genome	86.525	141	15	3	39819	39957	134974	134836	1.63E-35	152	trnD-GUC	trnD-GTC
cp genome	mt genome	93.711	159	10	0	71332	71490	429350	429192	1.22E-61	239	rpl20	orf2544/orf2545/orf3269/orf437
cp genome	mt genome	86.813	182	20	3	85016	85197	526310	526133	5.74E-50	200	rpl14	orf3169/orf535
cp genome	mt genome	92.746	193	12	2	47362	47553	601586	601777	2.58E-73	278	psaB	orf2138/orf3083
cp genome	mt genome	91.667	204	13	3	70667	70870	429885	429686	7.17E-74	279	-	orf1940/orf2543/orf4028
cp genome	mt genome	92.237	219	14	3	27001	27218	363428	363212	3.29E-82	307	rpoC2	orf1861/orf3355/orf358
cp genome	mt genome	93.574	249	12	1	70274	70522	430165	429921	1.49E-100	368	rpl33	orf3268/orf4027/orf438
cp genome	mt genome	82.201	309	28	6	153759	154063	248878	248593	3.38E-62	241	ycf1	orf1730/orf239
cp genome	mt genome	82.201	309	28	6	133045	133349	248593	248878	3.38E-62	241	ycf1	orf1730/orf239
cp genome	mt genome	78.526	312	43	9	42644	42955	492746	493033	5.78E-45	183	psbD	orf2023/orf3958/orf504
cp genome	mt genome	89.623	318	28	3	46655	46972	6699	7011	5.28E-110	399	psaB	orf1471/orf4483/orf4484
cp genome	mt genome	93.945	512	31	0	20534	21045	177361	177872	0	774	atpA	orf169/orf3562/orf3563/orf873
cp genome	mt genome	89	600	43	6	21072	21663	177870	178454	0	721	atpF/atpF(intron)	orf1659/orf1660/orf169/orf2809/orf874/orf875
cp genome	mt genome	79.553	626	65	22	153126	153743	249422	248852	1.14E-106	388	ycf1	orf1730/orf1731/orf240/orf2734/orf4237/orf961/orf962
cp genome	mt genome	79.553	626	65	22	133365	133982	248852	249422	1.14E-106	388	ycf1	orf1730/orf1731/orf240/orf2734/orf4237/orf961/orf962
cp genome	mt genome	74.157	890	173	41	105616	106479	513633	512775	5.47E-85	316	rrn16	rrn18
cp genome	mt genome	74.157	890	173	41	180629	181492	512775	513633	5.47E-85	316	rrn16	rrn18
cp genome	mt genome	84.799	1046	120	14	145555	146593	502612	501599	0	1014	ndhI	orf3194/orf3950/orf3951/orf3952
cp genome	mt genome	84.799	1046	120	14	140515	141553	501599	502612	0	1014	ndhI	orf3194/orf3950/orf3951/orf3952
cp genome	mt genome	84.816	1113	116	20	151529	152617	250498	249415	0	1070	ycf1	orf1731/orf240/orf241/orf2733/orf2734/orf962/orf963/orf964
cp genome	mt genome	84.816	1113	116	20	134491	135579	249415	250498	0	1070	ycf1	orf1731/orf240/orf241/orf2733/orf2734/orf962/orf963/orf964
cp genome	mt genome	96.315	1194	44	0	46714	47907	424661	425854	0	1962	psaB	orf2551/orf3275/orf3276/orf3277
cp genome	mt genome	98.098	1209	14	4	100332	101533	688959	687753	0	2097	rrn23	orf2237/orf2238/orf2239/orf2240/orf2993/orf2994/orf3734/orf3735/orf702
cp genome	mt genome	98.098	1209	14	4	185575	186776	687753	688959	0	2097	rrn23	orf2237/orf2238/orf2239/orf2240/orf2993/orf2994/orf3734/orf3735/orf702
cp genome	mt genome	91.769	1227	54	19	106652	107850	316348	315141	0	1663	rrn16/trnV-GAC	trnV-GAC/orf1040/orf2662/orf2663/orf307/orf308/orf3406/orf3407
cp genome	mt genome	91.769	1227	54	19	179258	180456	315141	316348	0	1663	rrn16/trnV-GAC	trnV-GAC/orf1040/orf2662/orf2663/orf307/orf308/orf3406/orf3407
cp genome	mt genome	90.302	1227	63	20	99148	100330	1216	2	0	1555	rrn23/rrn4.5/rrn5/trnR-ACG	trnR-ACG/orf1462/orf2992/orf3733/orf4487/orf703/orf704/orf705
cp genome	mt genome	90.302	1227	63	20	186778	187960	2	1216	0	1555	rrn23/rrn4.5/rrn5/trnR-ACG	trnR-ACG/orf1462/orf2992/orf3733/orf4487/orf703/orf704/orf705
cp genome	mt genome	81.796	1247	152	34	68061	69268	388051	389261	0	976	petG/petL/trnP-UGG/trnW-CCA	trnW-CCA/orf1123/orf1124/orf1125/orf1890/orf1891/orf3328/orf3329/orf383/orf384/orf385/orf386
cp genome	mt genome	83.391	1439	172	33	160501	161923	501318	499931	0	1271	ndhE/ndhG/psaC	orf1267/orf1268/orf2034/orf2035/orf2458/orf2459/orf3195/orf3196/orf3197
cp genome	mt genome	83.391	1439	172	33	125185	126607	499931	501318	0	1271	ndhE/ndhG/psaC	orf1267/orf1268/orf2034/orf2035/orf2458/orf2459/orf3195/orf3196/orf3197
cp genome	mt genome	87.39	1475	124	32	66309	67751	424647	423203	0	1637	psbE/psbF/psbJ/psbL	orf1173/orf1174/orf1175/orf1931/orf1932/orf1933/orf1934/orf2552/orf3277/orf3278/orf4030/orf4031/orf430/orf431
cp genome	mt genome	89.677	1918	118	39	107	1998	430236	432099	0	2372	psbA/trnH-GUG/trnK-UUU/trnK-UUU(intron)	trnH-GTG/orf1181/orf1942/orf1943/orf1944/orf2541/orf2542/orf3264/orf3265/orf3266/orf4024/orf4025/orf4026/orf440/orf441/orf442
cp genome	mt genome	99.961	2546	1	0	42902	45447	352576	355121	0	4697	psbC/psbD/psbD/psbC/psbZ/trnS-UGA	trnS-TGA/orf1079/orf1846/orf1848/orf2621/orf3363/orf3365/orf345/orf346/orf4115
cp genome	mt genome	96.47	2663	44	14	103566	106212	517609	514981	0	4351	rrn16/trnA-UGC/trnA-UGC(intron)/trnI-GAU/trnI-GAU(intron)	trnA-TGC/trnA-TGC(intron)/orf1281/orf1283/orf2053/orf2054/orf2055/orf2056/orf2057/orf2058/orf2439/orf2440/orf2441/orf3181/orf3182/orf3937/orf3938/orf3939/orf3940/orf523/orf524/orf525/orf526/orf527
cp genome	mt genome	96.47	2663	44	14	180896	183542	514981	517609	0	4351	rrn16/trnA-UGC/trnA-UGC(intron)/trnI-GAU/trnI-GAU(intron)	trnA-TGC/trnA-TGC(intron)/orf1281/orf1283/orf2053/orf2054/orf2055/orf2056/orf2057/orf2058/orf2439/orf2440/orf2441/orf3181/orf3182/orf3937/orf3938/orf3939/orf3940/orf523/orf524/orf525/orf526/orf527
cp genome	mt genome	98.183	6493	88	14	27849	34323	560672	567152	0	11310	rpoB/rpoC1/rpoC1(intron)/rpoC2	orf1330/orf2098/orf2099/orf2100/orf2392/orf2393/orf2394/orf2395/orf3127/orf3128/orf3129/orf3130/orf3131/orf3875/orf3876/orf3877/orf3878/orf3879/orf3880/orf3881/orf572/orf573/orf574
